# Supplementary material for: Adhesion of Platelets to Colon Cancer Cells Is Necessary to Promote Tumor Development in Xenograft, Genetic and Inflammation Models
Source: Cancers (Basel). 2021 Aug 23;13(16):4243. doi: 10.3390/cancers13164243 (PMC8394609; doi:10.3390/cancers13164243)
Supplement: Supplementary file 1 [file cancers-13-04243-s001.zip]

Archive with 5 entries (5 files):
- cancers-1309708-supplementary/Supp Fig S1.tif
- cancers-1309708-supplementary/Supp Fig S2.tif
- cancers-1309708-supplementary/Supp fig S3.tif
- cancers-1309708-supplementary/Supp Fig S4.tif
- cancers-1309708-supplementary/Supplementary Figure legend.pdf
